# Supplementary material for: The Design of Alapropoginine, a Novel Conjugated Ultrashort Antimicrobial Peptide with Potent Synergistic Antimicrobial Activity in Combination with Conventional Antibiotics
Source: Antibiotics (Basel). 2021 Jun 13;10(6):712. doi: 10.3390/antibiotics10060712 (PMC8231522; doi:10.3390/antibiotics10060712)
Supplement: Supplementary file 1 [file antibiotics-10-00712-s001.zip]

Archive with 1 entries (1 files):
- antibiotics-1257996-supplementary.pdf
